# Supplementary material for: Simulation Training in Video-Assisted and Robotic-Assisted Cardiac Surgery: A Narrative Review
Source: J Cardiovasc Dev Dis. 2026 Apr 26;13(5):180. doi: 10.3390/jcdd13050180 (PMC13207657; doi:10.3390/jcdd13050180)
Supplement: Supplementary file 1 [file jcdd-13-00180-s001.zip]

Archive with 1 entries (1 files):
- jcdd-4024432-supplementary.pdf
